# Supplementary material for: Volatile Organic Compounds in the Azteca/Cecropia Ant-Plant Symbiosis and the Role of Black Fungi
Source: J Fungi (Basel). 2021 Oct 6;7(10):836. doi: 10.3390/jof7100836 (PMC8539435; doi:10.3390/jof7100836)
Supplement: Supplementary file 1 [file jof-07-00836-s001.zip]

Archive with 1 entries (1 files):
- jof-1376489-supplementary.pdf
